# Supplementary material for: Genome-wide association study of prevalent and persistent cervical high-risk human papillomavirus (HPV) infection
Source: BMC Med Genet. 2020 Nov 23;21:231. doi: 10.1186/s12881-020-01156-1 (PMC7682060; doi:10.1186/s12881-020-01156-1)
Supplement: Supplementary file 1 — Additional file 1: Supplemental Table S1. [file 12881_2020_1156_MOESM1_ESM.xlsx]

## Sheet: Sheet 1
PUBMEDID	DISEASE/TRAIT	SAMPLE SIZE	MAPPED_GENE	STRONGEST SNP-RISK ALLELE	SNPS	RISK ALLELE FREQUENCY	P-VALUE	OR or BETA	95% CI
20084279	HPV Infection	416 cervical intraepithelial neoplasia 3 (CIN3)/cancer cases, 356 HPV persistent women	DMC1	RS5757133	RS5757133	NR	0.1114	NR	NR
20084279	HPV Infection	416 cervical intraepithelial neoplasia 3 (CIN3)/cancer cases, 356 HPV persistent women	DUT	RS3784621	RS3784621	NR	0.0262	NR	NR
20084279	HPV Infection	416 cervical intraepithelial neoplasia 3 (CIN3)/cancer cases, 356 HPV persistent women	GTF2H4	RS2894054	RS2894054	NR	0.0002	NR	NR
20084279	HPV Infection	416 cervical intraepithelial neoplasia 3 (CIN3)/cancer cases, 356 HPV persistent women	GTF2H4	RS6926723	RS6926723	NR	0.0034	NR	NR
20084279	HPV Infection	416 cervical intraepithelial neoplasia 3 (CIN3)/cancer cases, 356 HPV persistent women	IFNG	RS11177074	RS11177074	NR	0.4011	NR	NR
20084279	HPV Infection	416 cervical intraepithelial neoplasia 3 (CIN3)/cancer cases, 356 HPV persistent women	OAS1	RS12307655	RS12307655	NR	0.0034	NR	NR
20084279	HPV Infection	416 cervical intraepithelial neoplasia 3 (CIN3)/cancer cases, 356 HPV persistent women	OAS2	RS718802	RS718802	NR	0.0057	NR	NR
20084279	HPV Infection	416 cervical intraepithelial neoplasia 3 (CIN3)/cancer cases, 356 HPV persistent women	OAS3	RS12302655	RS12302655	NR	0.0025	NR	NR
20084279	HPV Infection	416 cervical intraepithelial neoplasia 3 (CIN3)/cancer cases, 356 HPV persistent women	POLN	RS17132382	RS17132382	NR	0.5304	NR	NR
20084279	HPV Infection	416 cervical intraepithelial neoplasia 3 (CIN3)/cancer cases, 356 HPV persistent women	SULF1	RS4737999	RS4737999	NR	0.002	NR	NR
20084279	HPV Infection	416 cervical intraepithelial neoplasia 3 (CIN3)/cancer cases, 356 HPV persistent women	SULF1	RS4284050	RS4284050	NR	0.002	NR	NR
20084279	HPV Infection	416 cervical intraepithelial neoplasia 3 (CIN3)/cancer cases, 356 HPV persistent women	SULF1	RS10108002	RS10108002	NR	0.0181	NR	NR
20084279	HPV Infection	416 cervical intraepithelial neoplasia 3 (CIN3)/cancer cases, 356 HPV persistent women	TMC8,TMC6	RS9893818	RS9893818	NR		NR	NR
30092369	Infection persistence (>18 months) in genital human papillomavirus 16 infection	21 European ancestry male cases, 15 Brazilian ancestry male cases, 4 African-American male cases, 62 European ancestry male controls, 69 Brazilian ancestry male controls, 20 African-American male controls	AL133335.1 - DOK5	rs1293153-G	rs1293153	NR	6e-06	1.617	[NR] unit increase
30092369	Infection persistence (>18 months) in genital human papillomavirus 16 infection	21 European ancestry male cases, 15 Brazilian ancestry male cases, 4 African-American male cases, 62 European ancestry male controls, 69 Brazilian ancestry male controls, 20 African-American male controls	AC013565.1	rs405103-T	rs405103	NR	6e-06	2.221	[NR] unit increase
21896673	HPV seropositivity	1,286 European ancestry lung cancer cases, 679 European ancestry head and neck cancer cases, 811 European ancestry kidney cancer cases, 2,035 European ancestry controls	HLA-DQB1 - MTCO3P1	rs9357152-G	rs9357152	0.33	1e-14
24700089	Cervical cancer	226 Japanese ancestry cases, 186 Japanese ancestry controls	RPL21P119 - LINC02177	rs4782151-C	rs4782151	0.4677	5e-06	1.91	[1.44-2.52]
24700089	Cervical cancer	226 Japanese ancestry cases, 186 Japanese ancestry controls	AC018541.1 - TMEM97P2	rs11985951-T	rs11985951	0.871	6e-06	3.36	[1.94-5.83]
24700089	Cervical cancer	226 Japanese ancestry cases, 186 Japanese ancestry controls	KBTBD11 - AC245164.1	rs6558578-G	rs6558578	0.7608	7e-06	2.31	[1.59-3.34]
24700089	Cervical cancer	226 Japanese ancestry cases, 186 Japanese ancestry controls	ZNF804B	rs3899697-A	rs3899697	0.2787	9e-06	1.949	[1.449-2.621]
24700089	Cervical cancer	226 Japanese ancestry cases, 186 Japanese ancestry controls	C2orf83	rs997363-C	rs997363	0.4032	1e-06	1.986	[1.50-2.62]
24700089	Cervical cancer	226 Japanese ancestry cases, 186 Japanese ancestry controls	AC004921.1 - GCNT1P5	rs7780883-A	rs7780883	0.05376	2e-06	3.28	[1.956-5.50]
24700089	Cervical cancer	226 Japanese ancestry cases, 186 Japanese ancestry controls	INSIG2 - THORLNC	rs6726538-A	rs6726538	0.3871	3e-06	1.946	[1.471-2.573]
24700089	Cervical cancer	226 Japanese ancestry cases, 186 Japanese ancestry controls	AC069114.1 - CBLN2	rs8088832-C	rs8088832	0.508	4e-06	1.94	[1.46-2.57]
24700089	Cervical cancer	226 Japanese ancestry cases, 186 Japanese ancestry controls	SLAMF7 - AL121985.3	rs12068654-T	rs12068654	0.885	5e-06	3.23	[2.06-6.93]
27173062	Survival in head and neck cancer	489 European ancestry cases, 26 Asian, African or First Nation ancestry cases	CACNA2D1	rs2299187-A	rs2299187	0.02	8e-06	3.26	[1.94-5.47]
23482656	Cervical cancer	1,034 European ancestry cases, 3,948 European ancestry controls	AL645933.5	rs2516448-?	rs2516448	NR	4e-18	1.42	[1.31-1.54]
23482656	Cervical cancer	1,034 European ancestry cases, 3,948 European ancestry controls	HLA-DQA1, HLA-DQA1, HLA-DQA1, HLA-DQA1, HLA-DQA1, HLA-DQA1	rs9272143-?	rs9272143	NR	3e-22	1.49	[1.37-1.61]
23482656	Cervical cancer	1,034 European ancestry cases, 3,948 European ancestry controls	HLA-DPB2, HLA-DPB2, HLA-DPB2, HLA-DPB2, HLA-DPB2, HLA-DPB2, HLA-DPB2, HLA-DPB2	rs3117027-?	rs3117027	NR	1e-07	1.25	[1.15-1.36]
24700089	Cervical cancer	226 Japanese ancestry cases, 186 Japanese ancestry controls	RPL21P119 - LINC02177	rs4782151-C	rs4782151	0.4677	5e-06	1.91	[1.44-2.52]
24700089	Cervical cancer	226 Japanese ancestry cases, 186 Japanese ancestry controls	AC018541.1 - TMEM97P2	rs11985951-T	rs11985951	0.871	6e-06	3.36	[1.94-5.83]
24700089	Cervical cancer	226 Japanese ancestry cases, 186 Japanese ancestry controls	KBTBD11 - AC245164.1	rs6558578-G	rs6558578	0.7608	7e-06	2.31	[1.59-3.34]
24700089	Cervical cancer	226 Japanese ancestry cases, 186 Japanese ancestry controls	ZNF804B	rs3899697-A	rs3899697	0.2787	9e-06	1.949	[1.449-2.621]
24700089	Cervical cancer	226 Japanese ancestry cases, 186 Japanese ancestry controls	C2orf83	rs997363-C	rs997363	0.4032	1e-06	1.986	[1.50-2.62]
24700089	Cervical cancer	226 Japanese ancestry cases, 186 Japanese ancestry controls	AC004921.1 - GCNT1P5	rs7780883-A	rs7780883	0.05376	2e-06	3.28	[1.956-5.50]
24700089	Cervical cancer	226 Japanese ancestry cases, 186 Japanese ancestry controls	INSIG2 - THORLNC	rs6726538-A	rs6726538	0.3871	3e-06	1.946	[1.471-2.573]
24700089	Cervical cancer	226 Japanese ancestry cases, 186 Japanese ancestry controls	AC069114.1 - CBLN2	rs8088832-C	rs8088832	0.508	4e-06	1.94	[1.46-2.57]
24700089	Cervical cancer	226 Japanese ancestry cases, 186 Japanese ancestry controls	SLAMF7 - AL121985.3	rs12068654-T	rs12068654	0.885	5e-06	3.23	[2.06-6.93]
30412241	Cervical cancer	2,609 East Asian ancestry cases, 4,712 East Asian ancestry controls	TCF7L1	rs6547598-A	rs6547598	0.93	1e-06	1.35	[NR]
30412241	Cervical cancer	2,609 East Asian ancestry cases, 4,712 East Asian ancestry controls	ADGRV1, LUCAT1	rs59661306-G	rs59661306	0.15	2e-11	1.2987	[NR]
30412241	Cervical cancer	2,609 East Asian ancestry cases, 4,712 East Asian ancestry controls	LINC01445	rs7457728-C	rs7457728	0.39	1e-08	1.19	[NR]
30412241	Cervical cancer	2,609 East Asian ancestry cases, 4,712 East Asian ancestry controls	HLA-DPA3, HLA-DPA3, HLA-DPA3, HLA-DPA3, HLA-DPA3, HLA-DPA3, HLA-DPA3	rs115137622-C	rs115137622	0.62	9e-09	1.32	[NR]
30412241	Cervical cancer	2,609 East Asian ancestry cases, 4,712 East Asian ancestry controls	ZPBP2 - GSDMB	rs8067378-G	rs8067378	0.28	3e-06	1.22	[NR]
27285765	Cervical cancer	1,553 Swedish ancestry cervical intraepithelial neoplasia grade 3 cases, 81 Swedish ancestry cervical cancer cases, 4,442 Swedish ancestry controls	HLA-DRB1 - HLA-DQA1	rs73730372-?	rs73730372		3e-19	1.67	[1.49-1.85]
28806749	Cervical cancer	2,866 European ancestry cases, 6,481 European ancestry controls	MICB - AL663061.2	rs3132461-G	rs3132461	NR	2e-13	1.358	[NR]
28806749	Cervical cancer	2,866 European ancestry cases, 6,481 European ancestry controls	GABRB1	rs4396968-T	rs4396968	NR	1e-06	1.26	[NR]
28806749	Cervical cancer	2,866 European ancestry cases, 6,481 European ancestry controls	TBXAS1	rs2267681-?	rs2267681	NR	2e-06	1.18064	[NR]
28806749	Cervical cancer	2,866 European ancestry cases, 6,481 European ancestry controls	AC103957.2 - AC114550.2	rs56804039-?	rs56804039	NR	4e-06	1.20919	[NR]
28806749	Cervical cancer	2,866 European ancestry cases, 6,481 European ancestry controls	SULF1 - SLCO5A1	rs4738017-G	rs4738017	NR	7e-06	1.174	[NR]
28806749	Cervical cancer	2,866 European ancestry cases, 6,481 European ancestry controls	SUGT1P3 - ELF1	rs9532669-A	rs9532669	NR	2e-07	1.216	[NR]
28806749	Cervical cancer	2,866 European ancestry cases, 6,481 European ancestry controls	AC015660.1 - AC015660.5	rs11637339-C	rs11637339	NR	6e-06	1.184	[NR]
28806749	Cervical cancer	2,866 European ancestry cases, 6,481 European ancestry controls	LINC02582 - AC079070.1	rs17087933-?	rs17087933	NR	2e-06	1.27877	[NR]
28806749	Cervical cancer	2,866 European ancestry cases, 6,481 European ancestry controls	LTA, LTA, LTA, LTA, LTA, LTA, LTA	rs2239704-A	rs2239704	NR	6e-09	1.23	[NR]
28806749	Cervical cancer	2,866 European ancestry cases, 6,481 European ancestry controls	HLA-DQA1, HLA-DQA1, HLA-DQA1, HLA-DQA1, HLA-DQA1, HLA-DQA1	rs9272143-?	rs9272143	NR	5e-15	1.35135	[NR]
28120872	Response to platinum-based neoadjuvant chemotherapy in cervical cancer	66 Han Chinese ancestry non-responder cases, 160 Han Chinese ancestry responder cases	AC020551.1	rs6812281-T	rs6812281	0.18	9e-09	2.37	[1.77-3.18]
28120872	Response to platinum-based neoadjuvant chemotherapy in cervical cancer	66 Han Chinese ancestry non-responder cases, 160 Han Chinese ancestry responder cases	AL139193.2, TTC7B	rs1742101-G	rs1742101	0.5	7e-06	1.92	[1.45-2.56]
28120872	Response to platinum-based neoadjuvant chemotherapy in cervical cancer	66 Han Chinese ancestry non-responder cases, 160 Han Chinese ancestry responder cases	CDH13, AC009063.3	rs1364121-A	rs1364121	0.25	3e-06	1.98	[1.49-2.64]
23817570	Cervical cancer	Up to 1,364 Han Chinese ancestry cases, up to 3,028 Han Chinese ancestry controls	EXOC1	rs13117307-T	rs13117307	0.1	3e-10	1.28	[1.19-1.38]
23817570	Cervical cancer	Up to 1,364 Han Chinese ancestry cases, up to 3,028 Han Chinese ancestry controls	COL11A2P1, COL11A2P1, COL11A2P1, COL11A2P1, COL11A2P1, COL11A2P1, COL11A2P1, COL11A2P1	rs4282438-?	rs4282438	0.56	5e-27	1.35	[1.27-1.41]
23817570	Cervical cancer	Up to 1,364 Han Chinese ancestry cases, up to 3,028 Han Chinese ancestry controls	ZPBP2 - GSDMB	rs8067378-G	rs8067378	0.22	9e-10	1.19	[1.13-1.26]
23817570	Cervical cancer	Up to 1,364 Han Chinese ancestry cases, up to 3,028 Han Chinese ancestry controls	ZNF70P1 - HTATSF1P1	rs9277952-?	rs9277952	0.53	2e-09	1.18	[1.12-1.23]
